# Supplementary material for: Brain function and metabolism in patients with long-term tacrolimus therapy after kidney transplantation in comparison to patients after liver transplantation
Source: PLoS One. 2020 Mar 10;15(3):e0229759. doi: 10.1371/journal.pone.0229759 (PMC7064204; doi:10.1371/journal.pone.0229759)
Supplement: S1 Dataset — (XLSX) [file pone.0229759.s001.xlsx]

## Sheet: Tabelle1
Patient/Control	Age (years)	Sex	Group	Education (years)	Years after transplantation	Dialysis before Tx (years)	GFR (ml/min)	Bilirubin total µmol/l	Arterial hypertension	Hypercholesterolemia	Diabetes mellitus	Beck's Depression Inventory	RBANS List Learning Total Score	RBANS Story Memory Total Score	RBANS Figure Copy Total Score	RBANS Line Orientation Total Score	RBANS Picture Naming Total Score	RBANS Semantic Fluency Total Score	RBANS Digit Span Total Score	RBANS Coding Total Score	RBANS List Recall Total Score	RBANS List Recognition Total Score	RBANS Story Recall Total Score	RBANS Figure Recall Total Score	RBANS Immediate Memory	RBANS Visuospatial/Constructional Ability	RBANS Language	RBANS Attention	RBANS Delayed Memory	RBANS Sum of Index Score	RBANS Total Scale	RBANS Percentile	Periventricular hyperintensities occipital	Periventricular hyperintensities frontal	Periventricular hyperintensities lateral	Periventricular hyperintensities Total	White matter hyperintensities frontal	White matter hyperintensities parietal	White matter hyperintensities occipital	White matter hyperintensities temporal	White matter hyperintensities Total	Ventricular Width Nucleus Caudatus (mm)	Ventricular Width Centrum Semiovale (mm)	ATP	PCR	Pi	NAD	PME	PDE
NTx Patient	48	Male	KT10	10	12	8	32	4	Yes	Yes	No	2	28	20	17	12	10	24	7	49	7	19	9	17	103	81	103	85	107	479	93	32	2	1	1	4	0	3	0	0	3	11	30.1	0.2041	0.3582	0.0736	0.0483	0.2039	0.1272
NTx Patient	64	Female	KT10	8	11	8.5	24	13	Yes	Yes	No	0	15	6	15	18	10	25	6	36	3	19	4	12	53	89	108	72	95	417	79	8	0	1	1	2	2	3	3	0	8	11.8	22.3	0.1922	0.3546	0.0933	0.0423	0.1946	0.1226
NTx Patient	45	Female	KT10	13	11	0	35	9	Yes	Yes	No	1	33	14	13	19	10	28	11	64	8	20	7	13	97	81	114	118	98	508	101	53	0	1	0	1	1	0	0	0	1	11.5	24	0.1997	0.3565	0.086	0.0418	0.2334	0.1009
NTx Patient	62	Male	KT10	13	10	2	46	20	Yes	Yes	No	1	24	13	16	19	10	21	10	52	7	20	9	15	81	96	101	109	106	493	97	42
NTx Patient	53	Male	KT10	10	9	2	44	6	Yes	Yes	No	4	29	15	16	16	10	19	8	30	6	20	9	8	97	84	94	68	94	437	83	13	1	2	0	3	3	0	0	0	3	12.1	25.6	0.2136	0.3429	0.0743	0.0498	0.2116	0.1313
NTx Patient	57	Male	KT10	13	10	0.5	60	10	Yes	No	No	2	34	17	16	18	10	29	16	51	9	20	8	14	114	92	113	125	105	549	114	82	0	2	1	3	1	0	0	0	1	13.2	32.1	0.2094	0.3509	0.0807	0.0361	0.2105	0.1208
NTx Patient	54	Female	KT10	10	11	0.3	55	7	Yes	No	No	15	28	16	15	18	10	22	14	51	7	18	6	16	97	89	99	118	88	491	97	42	1	2	1	4	6	3	3	1	13	12.8	26.5	0.2084	0.3172	0.0687	0.042	0.2242	0.1409
NTx Patient	67	Female	KT10	13	10	6	46	9	Yes	No	Yes	2	32	17	11	18	10	20	10	25	9	20	9	13	109	81	98	82	106	476	93	32	1	1	0	2	3	1	1	3	8	21.3	42.5	0.2188	0.3244	0.0646	0.0437	0.2225	0.1282
NTx Patient	57	Female	KT10	10	10	9	25		Yes	Yes	No	4	38	19	16	19	10	27	13	43	9	20	7	12	123	96	109	106	99	533	108	70	2	2	1	5	5	3	3	3	14	19.3	36.7	0.2028	0.3105	0.0745	0.0394	0.2272	0.1532
NTx Patient	47	Male	KT10	11	12	8	53	4	Yes	No	No	6	23	9	19	20	10	18	10	47	6	20	6	18	69	116	95	94	100	474	92	30	2	1	0	3	4	1	0	0	5	14.4	31	0.2056	0.3614	0.0879	0.0327	0.1975	0.1219
NTx Patient	44	Female	KT5	10	6	1.5	57	5	Yes	No	No	2	29	11	16	18	10	16	9	54	10	20	8	15	85	89	91	97	107	469	91	27	0	1	2	3	1	0	1	0	2	12.2	17.8	0.2017	0.3444	0.0793	0.0474	0.2015	0.1289
NTx Patient	56	Male	KT10	9	10	8	58	16	Yes	Yes	No	2	31	16	18	20	10	19	14	46	8	20	8	15	103	112	94	112	105	526	106	66	1	1	1	3	4	3	0	0	7	11.5	26.1	0.2058	0.3347	0.0839	0.0367	0.2267	0.123
NTx Patient	65	Male	KT5	13	7	0	45	15	Yes	Yes	No	7	29	16	16	19	10	36	14	34	5	19	8	11	100	96	134	103	98	531	108	70	2	2	1	5	3	1	0	0	4	15.1	31.1	0.227	0.3042	0.073	0.0442	0.2342	0.1216
NTx Patient	58	Female	KT5	6	6	0.1	57	5	Yes	Yes	Yes	2	26	17	12	16	10	13	10	33	7	20	10	9	100	72	82	85	97	436	83	13	2	1	1	4	1	0	0	0	1	12.1	25.4	0.1989	0.3702	0.0684	0.0332	0.1911	0.1313
NTx Patient	52	Female	KT5	11	5	3	37	7	Yes	No	No	0	33	19	19	20	10	24	15	53	10	20	10	19	112	116	102	122	124	576	122	93	2	1	1	4	1	1	0	1	3	18	27	0.2065	0.3291	0.0724	0.037	0.2299	0.1286
NTx Patient	64	Male	KT10	9	11	7	77	13	Yes	Yes	No	8	19	8	14	18	10	19	10	25	1	15	2	13	61	87	96	82	68	394	73	4	2	1	1	4	1	1	1	0	3	13.9	27	0.2179	0.3564	0.0787	0.0441	0.2062	0.1204
NTx Patient	51	Female	KT5	10	6	10	31	8	Yes	Yes	No	12	27	10	18	15	10	22	9	47	8	20	7	15	83	92	99	94	101	469	91	27	2	2	1	5	5	5	3	0	13	14.2	27.6	0.2	0.3197	0.0717	0.0394	0.2111	0.155
NTx Patient	63	Male	KT5	12	5	0.5	38	10	Yes	No	No	5	31	21	19	17	10	31	8	46	10	20	10	17	109	102	127	91	121	550	114	82	1	2	1	4	3	3	0	1	7	16.6	25.8	0.2061	0.3365	0.0868	0.045	0.2163	0.1215
NTx Patient	53	Male	KT5	9	7	3	42	8	Yes	No	No	5	23	17	16	20	10	24	10	40	4	16	9	14	90	100	102	91	78	461	88	21	2	1	0	3	0	0	1	0	1	17.1	42.3	0.2021	0.3276	0.0788	0.0418	0.1975	0.1543
NTx Patient	54	Female	KT10	8	10	4	87	10	Yes	Yes	No	10	23	15	16	16	10	18	6	27	6	18	5	14	83	84	94	60	84	405	76	5	1	1	1	3	3	1	0	0	4	11.7	22.7	0.1926	0.3131	0.0888	0.0393	0.198	0.1652
NTx Patient	77	Female	KT10	8	12	5.5	41	8	Yes	Yes	No	9	20	16	10	17	10	15	12	47	3	19	7	8	85	72	92	112	95	456	87	19	2	2	2	6	5	5	3	1	14	19.5	35.7	0.2034	0.3003	0.0824	0.0423	0.2049	0.1638
NTx Patient	60	Male	KT5	9	6	5	63	15	Yes	No	No	0	32	15	11	17	10	26	13	48	6	20	7	10	100	75	111	112	98	496	98	45	2	1	1	4	3	3	0	0	6	9.4	24.9	0.2051	0.3792	0.0784	0.042	0.1864	0.113
NTx Patient	44	Male	KT10	11	12	6	23	6	Yes	Yes	No	31	29	12	16	17	10	18	15	60	7	20	9	10	87	84	95	125	95	486	95	37	2	1	1	4	1	0	0	0	1	13.5	24.7	0.1937	0.3389	0.0711	0.0381	0.1976	0.1524
NTx Patient	62	Male	KT10	13	11	1	50	16	Yes	Yes	Yes	9	32	19	17	17	10	35	12	48	8	20	10	16	109	92	134	106	112	553	115	84	2	1	1	4	0	1	0	0	1	14.4	25.2	0.2096	0.3161	0.0735	0.0364	0.2158	0.1498
NTx Patient	30	Female	KT10	11	10	1	52	6	Yes	No	No	6	36	24	17	19	10	22	16	71	7	20	11	12	132	87	101	132	94	546	113	81	1	1	2	4	3	0	0	0	3	12.8	24	0.219	0.3125	0.0754	0.0382	0.2226	0.1327
NTx Patient	52	Male	KT1	12	1	11	59	15	Yes	Yes	No	1	29	12	19	18	10	21	11	32	7	19	5	13	87	109	99	88	97	480	94	34	1	0	1	2	0	1	0	0	1	11.3	34.5	0.2075	0.3751	0.0872	0.0348	0.2057	0.0983
NTx Patient	48	Male	KT10	11	13	1.5	50	13	Yes	No	No	9	31	22	18	18	10	28	12	55	8	19	10	16	114	105	114	112	107	552	115	84	2	2	1	5	1	0	3	0	4	10.1	25.8	0.2223	0.327	0.0782	0.031	0.2043	0.1362
NTx Patient	60	Male	KT1	9	1	6.5	42	22	Yes	No	Yes	9	22	11	12	15	10	16	7	27	4	18	3	9	73	69	92	64	78	376	68	2	2	1	0	3	4	0	0	0	4	16.2	33.3	0.2095	0.3413	0.0852	0.0241	0.221	0.126
NTx Patient	60	Female	KT5	13	6	7	52	6	Yes	No	No	7	27	18	18	19	10	25	13	49	10	20	9	15	103	105	108	115	112	543	112	79	2	2	2	6	1	5	0	0	6	10.3	27.4	0.2098	0.3183	0.0702	0.0422	0.2184	0.1448
NTx Patient	51	Female	KT1	10	1	0	46	3	Yes	No	No	7	34	19	15	13	10	29	15	64	10	20	9	14	114	75	113	135	108	545	112	79	2	2	1	5	5	0	0	0	5	13.3	22.9	0.2148	0.3429	0.0861	0.039	0.1977	0.1253
NTx Patient	55	Male	KT1	9	1	0	59	9	Yes	No	No	2	24	20	18	20	10	31	11	50	5	20	9	14	94	112	120	106	99	531	108	70
NTx Patient	61	Male	KT5	13	6	0	51	19	Yes	Yes	No	0	26	18	17	18	10	24	12	47	5	20	9	16	100	100	104	106	102	512	102	55	2	1	1	4	4	1	0	0	5	20.4	38.2	0.2059	0.3468	0.0744	0.0479	0.2025	0.1331
NTx Patient	60	Male	KT1	13	2	8	44	11	Yes	Yes	No	3	37	15	14	20	10	17	9	38	10	20	10	16	114	92	92	85	116	499	99	47	1	1	1	3	1	3	0	0	4	15.8	25.9	0.2128	0.2976	0.077	0.0458	0.2194	0.1535
NTx Patient	63	Female	KT10	10	13	1	46	14	Yes	Yes	No	5	32	18	13	18	10	22	11	42	10	20	10	7	109	84	101	97	100	491	97	42	2	1	1	4	3	3	1	0	7	18.8	33.7	0.2108	0.3267	0.0801	0.0294	0.2012	0.1421
NTx Patient	68	Female	KT10	8	12	7	28	7	Yes	Yes	No	6	29	18	18	19	10	14	12	33	10	20	6	7	106	109	87	94	98	494	98	45	1	2	1	4	6	6	3	3	18	19.6	38.9	0.1977	0.3081	0.0796	0.0459	0.2216	0.1574
NTx Patient	57	Male	KT1	9	3	11	80	5	Yes	Yes	No	0	28	13	14	20	10	30	7	38	7	19	7	8	87	92	117	75	94	465	90	25	2	2	1	5	1	3	5	0	9	11.5	18.7	0.2004	0.3271	0.0841	0.0355	0.1986	0.152
NTx Patient	54	Male	KT10	11	10	6	39	14	Yes	Yes	No	1	35	14	16	19	10	22	15	40	8	19	9	12	103	96	99	106	101	505	100	50	2	1	1	4	3	1	0	0	4	14.6	28.1	0.2203	0.3485	0.0828	0.0359	0.2186	0.1007
NTx Patient	55	Female	KT1	10	1	8	25	4	Yes	Yes	No	2	25	13	15	20	10	24	10	57	8	20	7	15	83	96	102	112	101	494	98	45	2	1	1	4	1	3	1	0	5	10.6	21.3	0.213	0.3045	0.079	0.0391	0.2174	0.1438
NTx Patient	48	Male	KT1	11	1	10	30	5	Yes	No	No	1	34	17	16	20	10	27	15	49	9	20	9	15	114	96	110	115	107	542	111	77	2	2	1	5	1	1	0	0	2	11.5	25.2	0.2071	0.3185	0.0787	0.045	0.2275	0.1327
NTx Patient	54	Female	KT1	9	3	1	23	6	Yes	No	No	6	21	11	18	17	10	20	10	44	5	17	6	14	69	100	97	97	78	441	84	14	2	2	2	6	1	0	0	0	1	9.7	23.4	0.192	0.3357	0.0864	0.0239	0.1952	0.1612
NTx Patient	59	Male	KT1	12	2	3	48	9	Yes	Yes	No	2	25	12	14	15	10	19	9	39	6	20	7	10	81	75	94	85	94	429	81	10	2	2	1	5	4	6	0	0	10	16	30.6	0.2163	0.3559	0.0721	0.0435	0.2051	0.1172
NTx Patient	47	Male	KT1	11	2	11	88	13	Yes	Yes	No	15	26	14	17	19	9	28	8	45	5	20	8	14	85	102	114	82	98	481	94	34	2	2	1	5	3	0	0	0	3	13	28.8	0.2202	0.2983	0.0686	0.0398	0.2215	0.1469
LTx Patient	57	Male	LT	10	11		100		No	No	Yes	9	26	12	18	19	10	22	8	43	6	20	8	16	83	109	99	85	101	477	93	32	2	1	1	4	0	3	3	0	6	14.4	32.6	0.1966	0.337	0.0724	0.0422	0.1978	0.1529
LTx Patient	58	Male	LT	13	11		78		Yes	Yes	No	5	22	18	19	19	10	28	5	56	4	20	7	15	90	112	113	88	97	500	100	50	2	1	1	4	3	3	5	3	14	19.3	37.6	0.2043	0.3508	0.0963	0.0345	0.2246	0.1035
LTx Patient	37	Male	LT	10	10		104		No	No	No	2	30	17	19	18	10	26	10	51	5	20	11	18	87	96	112	88	97	480	94	34	2	2	1	5	1	0	0	0	1	9.9	24.9	0.2002	0.3605	0.0875	0.0354	0.2227	0.11
LTx Patient	43	Female	LT	10	9		116		Yes	No	No	0	33	23	19	19	10	15	8	41	9	20	9	15	123	112	88	75	107	505	100	50	2	1	1	4	3	0	0	0	3	13.9	29	0.2206	0.2992	0.0704	0.0268	0.2331	0.1473
LTx Patient	50	Male	LT	9	9		74		Yes	No	No	15	26	12	18	16	10	25	12	54	7	19	7	13	83	96	105	115	99	498	99	47	1	1	0	2	4	1	0	0	5	17.8	35	0.2316	0.3227	0.0837	0.0444	0.2178	0.1192
LTx Patient	37	Male	LT	11	11		110		No	No	No	9	28	13	15	18	10	10	8	49	6	20	9	14	81	72	74	75	91	393	73	4	2	1	1	4	1	0	0	0	1	13.6	28.2	0.2513	0.3319	0.0775	0.0393	0.2178	0.1022
LTx Patient	62	Female	LT	8	5		92		Yes	No	No	2	22	14	17	16	9	18	9	42	6	20	5	10	78	89	96	88	95	446	85	16	0	1	1	2	1	3	0	0	4	13.8	33.4	0.2252	0.3246	0.0831	0.031	0.2044	0.1334
LTx Patient	41	Male	LT	13	11		101		No	No	No	4	25	17	13	20	10	22	6	41	8	20	10	6	97	84	100	64	92	437	83	13	1	0	0	1	0	0	0	0	0	15.2	33.4	0.2397	0.3174	0.0928	0	0.2209	0.1266
LTx Patient	68	Female	LT	8	10		74		Yes	No	No	7	27	12	17	14	10	24	10	33	7	19	8	13	85	84	104	88	102	463	89	23	2	2	1	5	3	0	0	0	3	15.1	27.6	0.2407	0.3077	0.0786	0.0414	0.2261	0.1198
Healthy Control	49	Female	HC	10					No	No	No	14	35	20	15	20	10	26	8	54	10	20	12	17	117	87	110	91	122	527	106	66	1	1	1	3	0	0	0	0	0	9.9	28.4	0.2128	0.3071	0.0841	0.0381	0.235	0.1424
Healthy Control	40	Female	HC	13					No	No	No	0	36	16	19	20	10	27	9	70	9	19	8	18	112	116	110	115	110	563	119	90	1	1	0	2	1	0	0	0	1	7.8	23.7	0.1996	0.3136	0.0769	0.0371	0.2229	0.1462
Healthy Control	65	Male	HC	9					No	No	No	0	26	17	15	14	10	22	9	47	5	20	9	13	100	75	101	94	75	445	85	16	0	1	1	2	4	1	0	0	5	16.4	34.2	0.232	0.3437	0.0791	0.0411	0.2226	0.1083
Healthy Control	51	Female	HC	10					No	No	No	9	28	15	15	19	10	29	9	63	8	20	9	14	94	92	113	112	105	516	103	58	0	1	1	2						14.2	27.5
Healthy Control	60	Female	HC	13					No	No	No	0	30	20	18	20	10	32	10	57	6	18	10	19	109	112	127	115	97	560	118	88	0	1	0	1	4	0	0	0	4	13.8	25.3	0.2321	0.306	0.0832	0.0333	0.2311	0.1235
Healthy Control	58	Female	HC	13					No	No	No	2	33	19	17	19	10	21	12	51	10	19	12	14	112	102	99	112	115	540	111	77	0	1	0	1	1	1	0	0	2	10.7	17.2	0.2171	0.296	0.0879	0.0354	0.2319	0.1406
Healthy Control	71	Male	HC	14					No	No	No	0	33	22	20	19	10	22	12	45	7	20	9	15	129	126	105	109	110	579	123	94	2	1	0	3	4	1	0	0	5	19	32.6	0.2191	0.3179	0.0759	0.0353	0.2301	0.1365
Healthy Control	63	Male	HC	12					No	No	No	10	34	19	20	20	10	23	12	38	7	20	11	15	114	131	104	97	110	556	116	86	1	1	1	3	3	0	0	0	3	15.9	38.6	0.2151	0.3206	0.0917	0.0487	0.2641	0.0932
Healthy Control	47	Female	HC	14					No	No	No	9	37	19	20	20	10	20	10	53	9	20	12	16	120	126	97	100	118	561	118	88	2	1	1	4	0	0	0	0	0	9.1	26.1	0.2302	0.3143	0.0796	0.0406	0.2278	0.1202
Healthy Control	52	Male	HC	10					No	No	No	17	28	16	19	20	10	31	10	45	9	20	9	18	97	116	120	100	115	548	113	81	2	1	0	3	3	0	0	0	3	12.7	31.1	0.2346	0.3201	0.0824	0.0354	0.2145	0.1215
Healthy Control	55	Male	HC	10					No	No	No	4	31	16	20	18	10	27	9	50	7	20	10	15	103	116	109	97	105	530	107	68	1	0	0	1	3	0	0	0	3	14.5	33.1	0.2203	0.3435	0.0771	0.0435	0.2108	0.122
Healthy Control	54	Female	HC	12					No	No	No	6	38	23	20	19	10	29	11	49	6	20	11	18	123	121	113	106	111	574	122	93	1	1	1	3	0	0	0	0	0	14.2	29.2	0.217	0.3206	0.0802	0.0326	0.2279	0.1294
Healthy Control	56	Female	HC	13					No	No	No	10	31	17	18	19	10	23	10	41	7	20	10	14	109	109	102	94	105	519	104	61	1	2	1	4	1	0	0	0	1	15	29.4	0.2412	0.2966	0.0774	0.0321	0.2208	0.1349
Healthy Control	54	Male	HC	12					No	No	No	9	32	20	20	20	10	22	9	49	5	20	10	19	109	126	99	97	108	539	110	75	1	1	1	3	3	0	0	0	3	13.7	28.4	0.2366	0.3097	0.0665	0.0394	0.2096	0.1435
Healthy Control	57	Female	HC	10					No	No	No	5	32	24	17	17	10	23	10	54	10	20	10	14	126	92	102	109	108	537	110	75	2	1	0	4	1	0	0	0	1	12.3	32.6	0.2239	0.3101	0.0966	0.0354	0.2132	0.1356
Healthy Control	62	Male	HC	10					No	No	No	1	27	19	18	19	10	16	12	39	5	19	7	16	103	109	92	97	102	503	100	50	1	1	1	3	4	4	3	1	12	12.6	31.2	0.2322	0.3265	0.0857	0.0477	0.2271	0.1048
Healthy Control	71	Male	HC	8					No	No	No	6	18	13	20	19	10	18	11	33	5	18	6	15	78	126	96	97	88	485	95	37	1	1	1	3	5	3	5	0	13	16.3	31.8	0.2158	0.365	0.0763	0.0415	0.1802	0.1294
[truncated: 4 more columns]
